# Supplementary material for: Establishment of a CALU, AURKA, and MCM2 gene panel for discrimination of metastasis from primary colon and lung cancers
Source: PLoS One. 2020 May 29;15(5):e0233717. doi: 10.1371/journal.pone.0233717 (PMC7259615; doi:10.1371/journal.pone.0233717)
Supplement: S1 Table — (XLS) [file pone.0233717.s001.xls]

## Sheet: Normal vs Tumor (COAD)
Gene Symbol	Gene ID	logFC	AveExpr	P.Value
RAF1	ENSG00000132155	-0.681154	12.5289	1.06981e-38
PRPH	ENSG00000135406	-5.47983	5.39917	3.95245e-36
NPM1	ENSG00000181163	1.02325	15.2776	1.02534e-28
AURKA	ENSG00000087586	1.31066	11.5379	1.61857e-28
PRKACA	ENSG00000072062	-0.805238	12.1173	1.97125e-28
GTSE1	ENSG00000075218	1.27985	10.2855	2.17324e-27
SH3GLB1	ENSG00000097033	-0.730948	13.0252	5.42686e-27
MAST3	ENSG00000099308	-1.23147	10.8337	9.02761e-27
ASPM	ENSG00000066279	1.3108	10.7378	1.03675e-25
RANGAP1	ENSG00000100401	0.742	13.117	1.73807e-24
ARPC2	ENSG00000163466	-0.493701	14.2846	2.49036e-23
ILK	ENSG00000166333	-0.924836	13.0802	1.02819e-22
MCM2	ENSG00000073111	1.01136	12.4238	2.84588e-22
LIMK2	ENSG00000182541	-0.865847	12.4585	5.25356e-22
EEF2K	ENSG00000103319	-0.890947	11.5341	8.97033e-21
PLIN3	ENSG00000105355	-0.824791	12.9187	2.49762e-20
UBE2I	ENSG00000103275	0.509851	12.9487	5.38625e-19
ARAF	ENSG00000078061	-0.728257	12.3477	2.03713e-17
PARK2	ENSG00000185345	-1.98696	6.26169	9.50479e-17
ARPC4	ENSG00000241553	-0.488224	13.8466	5.78772e-16
DPP8	ENSG00000074603	-0.795193	10.1299	2.17321e-15
CALU	ENSG00000128595	0.759565	13.5147	3.65757e-15
PDLIM5	ENSG00000163110	-0.621498	12.8345	5.91541e-15
ACTR2	ENSG00000138071	-0.399353	14.614	2.6599e-14
EGFR	ENSG00000146648	-1.06055	11.0718	1.99594e-13
AARS	ENSG00000090861	0.529648	13.382	1.61277e-11
TPD52L2	ENSG00000101150	0.55071	13.3362	4.60655e-11
UBA2	ENSG00000126261	0.553325	12.8903	1.7319e-10
NSUN2	ENSG00000037474	0.328639	12.5859	1.3669e-09
CLN3	ENSG00000188603	-0.565663	12.4985	5.40226e-09
TCTN3	ENSG00000119977	-0.344293	11.7388	7.28458e-09
CLN5	ENSG00000102805	-0.530696	11.0129	2.57072e-08
TMEM165	ENSG00000134851	0.464709	12.269	3.25745e-08
IQCB1	ENSG00000173226	0.468335	10.7427	6.40289e-08
TP53RK	ENSG00000172315	0.667125	11.098	7.25359e-08
ATF2	ENSG00000115966	-0.422566	10.2452	1.19913e-07
DUS3L	ENSG00000141994	0.482546	10.9678	1.22896e-07
RDX	ENSG00000137710	-1.11894	10.259	2.75543e-07
CEP250	ENSG00000126001	0.677226	11.5722	2.95609e-07
HSD17B10	ENSG00000072506	0.443981	12.6396	3.17592e-07
PRMT5	ENSG00000100462	0.412053	12.356	5.45802e-07
CLGN	ENSG00000153132	-1.83953	4.85029	6.3514e-07
PTGES3	ENSG00000110958	0.282743	14.7843	1.31138e-06
XRCC3	ENSG00000126215	0.520787	10.4247	2.33452e-06
GOLT1B	ENSG00000111711	0.369058	11.5598	3.3588e-06
GAA	ENSG00000171298	-0.730877	12.2149	3.64183e-06
MSN	ENSG00000147065	-0.746191	13.3747	7.3867e-06
SH3GLB2	ENSG00000148341	-0.368928	12.3004	1.24792e-05
HDAC11	ENSG00000163517	-0.397663	11.0508	1.62839e-05
ARPC1A	ENSG00000241685	-0.283833	13.3864	1.77538e-05
ACTR3	ENSG00000115091	-0.207699	14.1793	3.63669e-05
TCTN1	ENSG00000204852	0.408885	9.6926	0.000221083
SARS2	ENSG00000104835	0.298669	10.659	0.000254386
OSGEP	ENSG00000092094	-0.281989	10.5798	0.000331883
SAE1	ENSG00000142230	0.202168	13.1056	0.00041372
HSPA5	ENSG00000044574	0.24839	15.667	0.000471813
HARS	ENSG00000170445	-0.17275	12.1168	0.00117996
RPRD1B	ENSG00000101413	0.271021	11.8317	0.00188447
SH3GL1	ENSG00000141985	0.184544	12.6605	0.00248159
HSPA4L	ENSG00000164070	0.855519	8.38631	0.00362602
ARPC3	ENSG00000111229	-0.180075	13.9653	0.0043159
NACA2	ENSG00000253506	0.269555	8.76851	0.00650907
NOS2	ENSG00000007171	-0.940968	10.8502	0.00791479
PRKCDBP	ENSG00000170955	-0.495399	9.5633	0.0131074
HSF1	ENSG00000185122	0.202417	12.7673	0.01596
NIF3L1	ENSG00000196290	0.131381	10.9214	0.0160239
IARS2	ENSG00000067704	-0.144433	13.3624	0.0177348
RPL32	ENSG00000144713	0.203006	15.9944	0.0199727
UBQLN2	ENSG00000188021	-0.152882	11.8668	0.0244066
CFTR	ENSG00000001626	-0.588123	13.2965	0.0468265
OBSL1	ENSG00000124006	-0.507262	9.58787	0.0592145
CEP76	ENSG00000101624	0.190456	9.01226	0.0681735
AARSD1	ENSG00000266967	0.131976	10.9153	0.0722566
ARPC5L	ENSG00000136950	0.100933	11.7184	0.0993776
THG1L	ENSG00000113272	0.134682	10.1782	0.107966
CTNNAL1	ENSG00000119326	0.162122	10.8763	0.131321
RPL21	ENSG00000122026	0.296234	4.72358	0.167598
FAF2	ENSG00000113194	-0.0645464	12.2839	0.1899
MTR	ENSG00000116984	0.10301	11.3368	0.24434
PRKAR1B	ENSG00000188191	0.125982	10.7783	0.246157
ARPC1B	ENSG00000130429	0.0921494	13.9588	0.277152
RPA2	ENSG00000117748	0.0759309	11.4987	0.346168
UBQLN1	ENSG00000135018	0.0282073	13.3388	0.526268
WARS	ENSG00000140105	0.0987808	13.4619	0.548731
FBXO6	ENSG00000116663	-0.044705	9.81905	0.779053
TPRKB	ENSG00000144034	-0.0194595	10.3101	0.806245
PPT2	ENSG00000221988	0.0161493	10.3785	0.812327
DBN1	ENSG00000113758	0.0309039	11.4901	0.857662
VCP	ENSG00000165280	-0.00917145	14.6218	0.862539
P4HB	ENSG00000185624	0.0110872	16.2065	0.894553

## Sheet: Normal vs Tumor (LUAD)
Gene Symbol	Gene ID	logFC	AveExpr	P.Value
SH3GLB1	ENSG00000097033	-2.69569	7.39073	6.26778e-15
RDX	ENSG00000137710	2.87728	5.88129	2.47549e-12
CFTR	ENSG00000001626	-1.97392	8.89596	1.84445e-11
MCM2	ENSG00000073111	3.02108	9.11206	1.44483e-10
LIMK2	ENSG00000182541	1.25953	13.1762	4.17516e-07
PTGES3	ENSG00000110958	0.907113	12.0546	4.66171e-07
CEP76	ENSG00000101624	1.1915	9.20513	2.00402e-06
TPRKB	ENSG00000144034	-1.54919	8.46974	3.40498e-06
HSF1	ENSG00000185122	-0.995579	12.6605	3.96005e-06
NOS2	ENSG00000007171	-4.30683	4.78925	9.5443e-06
CALU	ENSG00000128595	0.651981	16.9916	9.63339e-06
PRMT5	ENSG00000100462	0.776991	10.7824	2.67693e-05
MAST3	ENSG00000099308	0.830568	12.4394	2.75163e-05
P4HB	ENSG00000185624	1.59502	8.91313	3.80569e-05
TMEM165	ENSG00000134851	-1.05956	12.386	5.6546e-05
HSPA5	ENSG00000067704	0.542561	13.7252	9.16999e-05
AURKA	ENSG00000087586	1.5145	5.40723	0.00010767
PLIN3	ENSG00000105355	-1.10461	13.0396	0.000198695
XRCC3	ENSG00000126215	0.843705	9.07493	0.000216581
IQCB1	ENSG00000173226	-1.86938	8.93327	0.000241921
DBN1	ENSG00000113758	-0.734631	13.7265	0.000382627
UBQLN1	ENSG00000135018	-0.49268	12.926	0.000567184
MTR	ENSG00000116984	-0.683332	12.371	0.000568546
PRKAR1B	ENSG00000188191	-0.632613	15.3124	0.000756813
TP53RK	ENSG00000172315	-0.755924	12.4713	0.000839673
SH3GLB2	ENSG00000148341	-0.385869	13.8961	0.00145598
AARS	ENSG00000090861	0.499703	11.5004	0.00147131
AARSD1	ENSG00000266967	0.542159	11.4082	0.00152132
EEF2K	ENSG00000103319	0.461266	17.4389	0.00524912
ARPC1A	ENSG00000241685	-0.455875	13.0039	0.00568063
FBXO6	ENSG00000116663	0.68403	9.81141	0.00658995
HARS	ENSG00000170445	0.428915	11.7605	0.00756441
EGFR	ENSG00000146648	0.927163	9.01192	0.00763293
TCTN1	ENSG00000204852	-1.624	5.51036	0.00874551
PPT2	ENSG00000221988	-0.47181	14.6853	0.0114702
PDLIM5	ENSG00000163110	1.19313	10.6056	0.0139852
RPL21	ENSG00000122026	-0.73546	4.99903	0.0142091
PRKCDBP	ENSG00000170955	-0.868312	10.8022	0.0150765
ARPC3	ENSG00000111229	-0.333524	15.0261	0.0187609
FAF2	ENSG00000113194	0.269569	12.4074	0.0238684
DUS3L	ENSG00000141994	0.319078	10.3362	0.0325917
UBE2I	ENSG00000103275	0.343914	13.0883	0.0331195
ARPC1B	ENSG00000130429	0.408936	13.9985	0.0333926
CLGN	ENSG00000153132	0.870311	6.21842	0.0411829
OSGEP	ENSG00000092094	0.372327	9.74804	0.0448385
HSP90B1	ENSG00000164070	0.71659	3.95263	0.0460584
CTNNAL1	ENSG00000119326	-1.07897	2.90401	0.0616546
RANGAP1	ENSG00000100401	0.356836	12.8705	0.0622525
HSPA4L	ENSG00000044574	-0.718887	10.4478	0.0635751
PRPH	ENSG00000135406	-0.658523	6.47745	0.0780803
NTRK1	ENSG00000198400	-0.798986	7.36082	0.0841648
GAA	ENSG00000171298	0.534522	13.4663	0.0924649
NIF3L1	ENSG00000196290	0.596616	10.9809	0.100596
UBA2	ENSG00000126261	0.259907	15.3087	0.121586
MSN	ENSG00000147065	-0.379584	8.90051	0.124143
GTSE1	ENSG00000075218	0.250708	9.96568	0.128025
NSUN2	ENSG00000037474	-0.289938	11.2728	0.135148
IARS2	ENSG00000166333	-0.272357	7.19156	0.14267
OBSL1	ENSG00000124006	-0.466255	11.0804	0.144521
SAE1	ENSG00000142230	0.40122	10.5832	0.159938
VCP	ENSG00000165280	0.182964	11.9701	0.178174
PARK2	ENSG00000185345	0.191804	11.3797	0.179192
ACTR2	ENSG00000138071	-0.244934	12.8931	0.185764
RAF1	ENSG00000132155	0.833002	3.73535	0.219744
ARPC4	ENSG00000241553	0.211291	14.8539	0.259865
ATF2	ENSG00000115966	-0.19659	11.5327	0.281767
ARPC2	ENSG00000163466	0.210893	14.905	0.319212
ILK	ENSG00000173226	0.155037	11.2123	0.330376
ASPM	ENSG00000066279	0.340217	15.0117	0.340789
DPP8	ENSG00000074603	-0.191944	13.5033	0.366895
HDAC11	ENSG00000163517	0.141633	11.3511	0.395974
NACA2	ENSG00000253506	0.199078	11.9906	0.428977
CLN5	ENSG00000102805	-0.148118	12.7153	0.454223
HSD17B10	ENSG00000072506	0.245912	9.50051	0.53478
SH3GL1	ENSG00000141985	0.207743	7.40421	0.534992
RPL32	ENSG00000144713	-0.158566	9.11668	0.552919
THG1L	ENSG00000113272	-0.209575	8.31271	0.605475
RPRD1B	ENSG00000101413	-0.0972452	12.5794	0.63771
ACTR3	ENSG00000115091	-0.133049	8.38925	0.664528
PRKACA	ENSG00000072062	0.0940012	11.1944	0.680449
NPM1	ENSG00000181163	0.123084	11.1959	0.697061
SARS2	ENSG00000104835	0.0621979	12.0568	0.697484
RPA2	ENSG00000117748	0.0459498	13.2275	0.745144
UBQLN2	ENSG00000188021	-0.0403483	13.9128	0.789547
CLN3	ENSG00000188603	-0.0856598	11.4794	0.812994
TPD52L2	ENSG00000101150	-0.0795361	11.0326	0.814384
TCTN3	ENSG00000119977	-0.0441581	11.2525	0.83759
CEP250	ENSG00000126001	0.0429334	11.3314	0.841762
WARS	ENSG00000140105	-0.0346808	10.8386	0.843013
SLC35E2	ENSG00000215790	-0.0141557	14.3065	0.922114
GOLT1B	ENSG00000111711	-0.0249252	10.3031	0.953626
ARAF	ENSG00000078061	0.00747334	12.298	0.958462
ARPC5L	ENSG00000136950	0.00196735	14.3377	0.990792
